# Supplementary material for: Surface Electromyography in Dentistry—Past, Present and Future
Source: J Clin Med. 2024 Feb 26;13(5):1328. doi: 10.3390/jcm13051328 (PMC10931581; doi:10.3390/jcm13051328)
Supplement: Supplementary file 1 [file jcm-13-01328-s001.zip]

Archive with 1 entries (1 files):
- jcm-2869449-supplementary.pdf
